# Supplementary material for: Shape-changing electrode array for minimally invasive large-scale intracranial brain activity mapping
Source: Nat Commun. 2024 Jan 24;15:715. doi: 10.1038/s41467-024-44805-2 (PMC10808108; doi:10.1038/s41467-024-44805-2)
Supplement: Supplementary file 8 — Source Data [file 41467_2024_44805_MOESM8_ESM.xlsx]

## Sheet: Figure 1g
Figure 1g
	Before (Ω)
Row/Column	1	2	3	4	5	6	7	8
1	27400	110000	42000	48500	49000	31500	48700	45300
2	45800	38800	43200	43600	52500	34100	47100	9100000
3	60000	47300	46600	43800	46700	11900000	5620000	43500
4	12800000	8500000	47600	51800	50200	49700	48700	3870000
5	25000	51000	51900	46700	30900	50000	43300	42800
6	42500	54700	55600	53100	28800	42100	39900	43100
7	46500	46100	49600	49500	44200	47100	46100	47200
8	53500	46700	54700	43000	47600	43400	43200	50100
	After (Ω)
Row/Column	1	2	3	4	5	6	7	8
1	48300	61600	58800	50800	54300	1580000	55900	55100
2	30400	58700	51900	49800	56900	50900	60400	6340000
3	7150000	63000	47600	46300	46400	7790000	3670000	6710000
4	16800000	6990000	67100	47500	59400	1090000	52400	5670000
5	1850000	55600	57000	51500	52000	52500	55800	7090000
6	1980000	54500	65000	47700	50700	40900	57000	53500
7	57900	47800	54100	53100	32100	43800	48800	60400
8	59000	80500	55400	47400	30700	48800	43200	48200

## Sheet: Figure 1h
Figure 1h
Channels with impedance < 1MΩ before deformation
n=169 from 3 devices
Impedance	Before (Ω)	After (Ω)
Electrode 1	73300	212000
	65100	209000
	63300	179000
	70400	218000
	91100	122000
	77300	96000
	122000	188000
	63500	281000
	106000	258000
	34400	96400
	37800	114000
	69000	1630000
	80100	1610000
	64500	142000
	103000	186000
	45700	139000
	58900	230000
	69800	247000
	38300	146000
	77400	228000
	57700	270000
	82600	257000
	62300	251000
	39500	122000
	36100	231000
	60100	225000
	54300	208000
	81600	219000
	63400	205000
	63600	285000
	59400	173000
	78100	274000
	64400	265000
	70400	229000
	35100	111000
	63300	214000
	46600	149000
	38400	118000
	61900	187000
	57700	177000
	70700	286000
	66800	269000
	69200	151000
	60500	208000
	25500	73100
	26800	77500
	25700	72700
	74100	274000
	68500	222000
	70200	4170000
	62800	116000
	62000	177000
	52600	122000
	74500	192000
Electrode 2	60000	7148000
	45800	30370
	27400	48260
	25000	1845000
	42500	1981000
	46500	57860
	53500	59030
	51000	55640
	54700	54510
	46100	47800
	46700	80530
	47300	62950
	38800	58690
	110000	61560
	51900	57000
	55600	64960
	49600	54090
	54700	55370
	47600	67060
	46600	47630
	43200	51940
	42000	58810
	46700	51480
	53100	47710
	49500	53080
	43000	47440
	51800	47450
	43800	46300
	43600	49760
	48500	50830
	47600	30660
	44200	32090
	28800	50650
	30900	52040
	49000	54250
	52500	56880
	46700	46350
	50200	59410
	43400	48810
	47100	43840
	42100	40920
	50000	52530
	31500	1577000
	34100	50910
	49700	1094000
	43200	43240
	46100	48800
	39900	57040
	43300	55830
	48700	55930
	47100	60350
	48700	52390
	50100	48210
	47200	60390
	43100	53460
	42800	7086000
	45300	55080
	43500	6710000
	116000	13020000
Electrode 3	61670	152600
	62560	178900
	116500	203600
	146000	157600
	105200	158900
	106200	123800
	104500	119900
	134400	179800
	131700	155500
	127900	195000
	123100	165200
	89820	134800
	95290	89350
	118300	88090
	161600	106000
	127600	108800
	152900	198700
	177700	265400
	138800	113800
	119900	147900
	88350	84970
	104700	124200
	127900	169700
	174400	223800
	189800	308500
	160800	186700
	122600	134700
	139200	160600
	98200	76950
	97540	76860
	219500	4927000
	202300	340300
	145500	156900
	154700	209500
	184500	184700
	114400	114000
	112500	108400
	256400	230000
	142500	227700
	189500	241100
	225500	134500
	239800	121400
	138300	138500
	136000	141900
	172000	204600
	97890	212200
	43700	10700000
	42730	53920
	170300	58210
	50870	60980
	139600	98910
	858700	122300
	121400	1109000
	107300	173100
	138100	210700
	142900	1006000

## Sheet: Figure 2c
Figure 2c
DCE data
n = 8 from 2 rat
Labeled as rat 01 & rat 02
		rat 02				rat 01				Summary
		1	2	3	4	5	6	7	8	time(min)	average	std	sem
	time(min)	ratio	ratio	ratio	ratio	ratio	ratio	ratio	ratio
										week1
Week 1	1	0.995218	1.01938	1.00586	0.965933	0.923205	0.905648	0.948636	0.973352	1	0.967154	0.03984	0.0140856
	2	0.989974	0.989262	0.97714	0.943465	0.928769	0.895263	0.872791	0.936149	2	0.941602	0.0430189	0.0152095
	3	1.0384	1.00992	1.00503	1.02774	0.926588	0.894042	0.867161	0.9214	3	0.961285	0.0663511	0.0234587
	5	1.00571	0.994489	0.9653	1.06873	0.933995	0.892157	0.93166	0.929218	5	0.965158	0.0559939	0.0197968
	15	1.06147	1.08141	1.00432	0.99459	0.896127	0.922276	0.949643	0.969996	15	0.984979	0.0642713	0.0227233
	30	1.06112	1.06247	1.06675	0.986285	0.89226	0.945368	0.988098	0.979357	30	0.997714	0.0625646	0.0221199
										week2
Week 2	1	0.9683	0.953539	0.983224	0.944778	0.935063	0.963888	0.959116	0.962954	1	0.958858	0.0147249	0.00520603
	2	0.940202	0.944469	0.973505	0.979059	0.965536	0.987765	1.00621	0.975953	2	0.971587	0.0216987	0.00767165
	3	0.969028	1.03406	0.986266	0.947903	0.984418	0.946175	0.965274	1.00484	3	0.979746	0.0295432	0.0104451
	5	0.963215	0.966133	1.03643	0.98933	0.958412	0.95765	0.950198	0.987608	5	0.976122	0.0281245	0.00994353
	15	0.961944	1.0224	1.00319	1.03246	0.992991	1.04327	1.01621	1.06547	15	1.01724	0.0318606	0.0112644
	30	0.981004	1.09576	1.04647	0.98061	0.958959	1.10615	0.978719	0.974198	30	1.01523	0.0588959	0.0208228
										week3
week3	1	1.00652	1.00501	0.98882	0.994611	0.949189	0.968786	1.00209	0.992559	1	0.988449	0.0198931	0.00703328
	2	0.996727	0.989037	1.02616	0.98184	0.985331	0.978907	1.05041	1.0456	2	1.00675	0.029426	0.0104037
	3	1.01769	1.01869	1.04046	0.990733	0.970802	0.944317	0.989071	0.975062	3	0.993352	0.0309967	0.010959
	5	1.00359	1.03866	0.984008	0.988835	0.968124	0.939414	0.95007	1.03992	5	0.989079	0.03724	0.0131663
	15	1.01064	1.06135	1.0672	0.979219	0.994598	0.96512	1.0141	0.990254	15	1.01031	0.036868	0.0130348
	30	1.00039	1.07902	1.06572	1.07254	1.02214	1.04739	1.01776	0.982244	30	1.0359	0.0356195	0.0125934
										week4
week4	1	0.926222	0.957424	0.981017	0.976382	0.952424	0.98949	0.963897	0.9735	1	0.965044	0.0199234	0.007044
	2	0.948757	0.929853	0.947183	0.959918	0.971933	0.955984	0.947867	0.970948	2	0.954056	0.0138483	0.00489612
	3	0.98487	0.954864	0.932996	0.971728	0.932072	0.924471	0.981502	0.999168	3	0.960209	0.0281578	0.00995529
	5	0.935417	0.985261	0.941848	0.91672	0.938702	0.947656	0.972489	1.04566	5	0.960469	0.0406077	0.014357
	15	0.98554	0.993401	0.984793	0.948752	0.939783	0.973525	0.99765	0.980333	15	0.975472	0.0207593	0.00733954
	30	0.951848	1.05986	1.02062	0.964751	0.998753	1.02796	0.963598	0.989279	30	0.997084	0.037273	0.013178
										week8
week8	1	0.994552	0.993472	1.03716	1.03191	0.948348	0.897625	0.954603	0.971946	1	0.978702	0.0460421	0.0162783
	2	0.968004	1.022	0.98669	1.05193	0.948858	0.912354	1.02337	1.01063	2	0.990478	0.0456889	0.0161535
	3	0.989274	1.06504	1.02669	1.09145	0.94317	0.939779	0.94663	1.0417	3	1.00547	0.0593135	0.0209705
	5	1.01821	1.01848	1.0629	1.0538	0.953264	0.93964	0.966337	1.10224	5	1.01436	0.0576783	0.0203924
	15	1.04555	1.05496	1.05282	1.04667	0.946598	0.968794	1.00843	0.972852	15	1.01208	0.0439618	0.0155429
	30	1.04083	1.11009	1.06659	1.04908	0.998303	0.915241	1.0103	1.04753	30	1.02975	0.0574513	0.0203121

## Sheet: Figure 3c
Figure 3c
NeuN-UL
n = 16 from 4 rats for weeks 1 and 2 data, n = 29 from 4 rats for week 4 data, n = 23 from 6 rats for week 8 data.
Week1	UL				Week2	UL				Week4	UL				Week8	UL
#		Control	Implanted		#		Control	Implanted		#		Control	Implanted		#		Control	Implanted
1	rat03-1	1.15257	1.06424		1	rat07-1	1.2039	1.16365		1	rat11-1	1.04164	0.987672		1	rat15-1	0.94199	0.859171
2	rat03-2	1.15748	1.12709		2	rat07-2	1.20902	1.15563		2	rat11-2	1.00274	1.03452		2	rat15-2	0.934269	0.842175
3	rat03-3	1.07812	0.976506		3	rat07-3	1.26597	1.16965		3	rat11-3	1.02173	0.978323		3	rat15-3	0.929809	0.924862
4	rat03-4	1.07006	1.05629		4	rat07-4	1.0354	1.07568		4	rat11-4	1.11809	1.02686		4	rat15-4	0.932972	0.912926
5	rat04-1	0.951798	1.04465		5	rat08-1	1.12575	1.13869		5	rat11-5	0.931167	1.01908		5	rat16-1	0.984602	0.991206
6	rat04-2	0.893025	0.933113		6	rat08-2	1.21272	1.16793		6	rat11-6	1.36502	1.02042		6	rat16-2	0.993155	0.892452
7	rat04-3	1.08587	1.12061		7	rat08-3	1.0081	1.02347		7	rat11-7	1.11281	1.0591		7	rat16-3	1.11092	1.05129
8	rat04-4	0.997293	0.992942		8	rat08-4	0.876619	1.16105		8	rat11-8	1.03457	1.06241		8	rat16-4	1.13025	1.0169
9	rat05-1	0.788772	0.878932		9	rat09-1	1.20684	1.24509		9	rat12-1	1.01699	0.863448		9	rat17-1	1.12455	1.14637
10	rat05-2	0.980082	0.819814		10	rat09-2	0.847672	0.984233		10	rat12-2	1.06192	0.979925		10	rat17-2	1.14449	1.09437
11	rat05-3	0.959698	0.896895		11	rat09-3	0.960664	0.846759		11	rat12-3	1.06472	0.993794		11	rat17-3	1.16699	1.13888
12	rat05-4	0.93735	1.03763		12	rat09-4	0.925949	1.06513		12	rat12-4	0.996885	0.994606		12	rat17-4	1.16176	1.13942
13	rat06-1	1.01498	0.862238		13	rat10-1	0.802444	0.691111		13	rat12-5	0.934511	1.00453		13	rat18-1	0.893321	0.955323
14	rat06-2	0.916964	0.922597		14	rat10-2	0.84327	0.961413		14	rat12-6	1.09935	1.0789		14	rat18-2	0.988518	0.953292
15	rat06-3	0.954186	0.879502		15	rat10-3	0.712312	0.767023		15	rat12-7	1.11774	1.09659		15	rat18-3	1.0038	1.07424
16	rat06-4	1.06175	1.06379		16	rat10-4	0.763365	1.16128		16	rat12-8	0.74801	1.00164		16	rat18-4	1.02077	1.04139
										17	rat13-1	0.964012	1.00774		17	rat19-1	0.988129	0.988361
										18	rat13-2	0.859407	0.982848		18	rat19-2	0.941547	0.940021
										19	rat13-3	0.884906	0.942009		19	rat19-3	0.953007	0.91343
										20	rat13-4	0.950134	1.00902		20	rat19-4	1.01038	1.07212
										21	rat13-5	0.883573	0.998502		21	rat20-1	0.907931	0.91806
										22	rat13-6	0.969324	1.09023		22	rat20-2	0.842161	0.946815
										23	rat13-7	1.01484	0.965605		23	rat20-3	0.894672	0.983811
										24	rat14-1	0.965077	1.08503
										25	rat14-2	1.04472	1.01313
										26	rat14-3	0.897951	1.06166
										27	rat14-4	0.939962	1.03488
										28	rat14-5	0.906126	0.964059
										29	rat14-6	1.05207	1.00812

## Sheet: Figure 3d
Figure 3d
GFAP-L1
n = 16 from 4 rats for weeks 1 and 2 data, n = 29 from 4 rats for week 4 data, n = 23 from 6 rats for week 8 data.
Week1	L1				Week2	L1				Week4	L1				Week8	L1
#		Control	Implanted		#		Control	Implanted		#		Control	Implanted		#		Control	Implanted
1	rat03-1	1.1989	1.08633		1	rat07-1	1.30251	1.26608		1	rat11-1	0.84326	1.04217		1	rat15-1	1.15122	1.20592
2	rat03-2	1.07792	1.30993		2	rat07-2	1.15428	1.40401		2	rat11-2	0.830229	1.12767		2	rat15-2	1.3295	1.09526
3	rat03-3	1.10419	0.976005		3	rat07-3	1.16608	0.850917		3	rat11-3	1.10836	0.984985		3	rat15-3	1.28308	1.14993
4	rat03-4	1.19948	1.42178		4	rat07-4	1.23965	0.912063		4	rat11-4	0.811553	0.8531		4	rat15-4	1.56624	1.3686
5	rat04-1	0.858203	1.38537		5	rat08-1	1.16285	1.14826		5	rat11-5	0.671709	1.07707		5	rat16-1	1.01087	0.761143
6	rat04-2	0.595135	1.2445		6	rat08-2	0.903305	1.04839		6	rat11-6	0.628526	0.93918		6	rat16-2	0.926565	0.737289
7	rat04-3	0.897959	1.09418		7	rat08-3	0.840106	1.02573		7	rat11-7	1.09703	1.2851		7	rat16-3	0.965225	0.975332
8	rat04-4	0.82701	1.01007		8	rat08-4	0.596617	1.02956		8	rat11-8	0.99037	1.04833		8	rat16-4	1.14218	0.990958
9	rat05-1	1.31257	0.953999		9	rat09-1	0.971129	0.894266		9	rat12-1	1.00127	1.13734		9	rat17-1	1.09517	0.831045
10	rat05-2	0.97038	1.10254		10	rat09-2	0.950027	0.679838		10	rat12-2	1.02796	0.876073		10	rat17-2	0.726657	0.427227
11	rat05-3	0.904527	1.23758		11	rat09-3	1.25511	1.04137		11	rat12-3	1.05304	1.30819		11	rat17-3	1.14696	1.18352
12	rat05-4	1.2015	1.11373		12	rat09-4	1.17092	0.949851		12	rat12-4	0.700399	0.630122		12	rat17-4	1.25947	0.780787
13	rat06-1	1.21107	1.11736		13	rat10-1	0.803873	1.11715		13	rat12-5	1.429	0.955327		13	rat18-1	0.944822	1.02661
14	rat06-2	0.883843	1.42925		14	rat10-2	0.763526	0.828403		14	rat12-6	0.680461	0.959432		14	rat18-2	0.732501	0.709176
15	rat06-3	0.903749	1.46869		15	rat10-3	0.980434	1.11697		15	rat12-7	0.48748	1.05326		15	rat18-3	0.78098	0.78856
16	rat06-4	0.853574	1.49033		16	rat10-4	0.739577	1.1562		16	rat12-8	0.634138	0.910192		16	rat18-4	0.738837	0.642957
										17	rat13-1	0.957816	0.685984		17	rat19-1	0.566941	1.44579
										18	rat13-2	0.95357	1.06542		18	rat19-2	0.571179	1.04797
										19	rat13-3	1.40585	0.770799		19	rat19-3	1.16203	1.39208
										20	rat13-4	0.92413	1.24216		20	rat19-4	0.586763	1.01543
										21	rat13-5	0.818638	0.945791		21	rat20-1	1.17104	0.989276
										22	rat13-6	0.801825	0.800868		22	rat20-2	1.0886	0.844222
										23	rat13-7	1.10325	0.983539		23	rat20-3	1.05318	0.517468
										24	rat14-1	1.26498	1.4709
										25	rat14-2	1.21506	1.42662
										26	rat14-3	0.998486	1.61556
										27	rat14-4	1.3754	1.15613
										28	rat14-5	1.61464	1.37336
										29	rat14-6	1.57158	1.35728

## Sheet: Figure 3e
Figure 3e
GFAP-UL
n = 16 from 4 rats for weeks 1 and 2 data, n = 29 from 4 rats for week 4 data, n = 23 from 6 rats for week 8 data.
Week1	UL				Week2	UL				Week4	UL				Week8	UL
#		Control	Implanted		#		Control	Implanted		#		Control	Implanted		#		Control	Implanted
1	rat03-1	1.18533	0.808078		1	rat07-1	1.50097	0.863718		1	rat11-1	0.803452	1.01375		1	rat15-1	0.98019	1.13143
2	rat03-2	1.02459	1.20665		2	rat07-2	1.3902	1.32248		2	rat11-2	0.789097	0.9507		2	rat15-2	1.02033	0.834336
3	rat03-3	1.07078	0.73513		3	rat07-3	1.22093	1.21166		3	rat11-3	0.886846	0.847008		3	rat15-3	0.973359	0.810822
4	rat03-4	1.1423	1.28519		4	rat07-4	1.17475	1.39225		4	rat11-4	0.889479	0.88104		4	rat15-4	1.26608	1.24251
5	rat04-1	0.913879	1.53559		5	rat08-1	1.25778	1.18774		5	rat11-5	0.998892	1.21994		5	rat16-1	0.999663	0.945481
6	rat04-2	0.702827	1.3472		6	rat08-2	0.653751	0.797416		6	rat11-6	0.970894	1.05629		6	rat16-2	1.01669	0.816608
7	rat04-3	0.981165	1.29541		7	rat08-3	0.810662	1.05812		7	rat11-7	1.17258	1.40009		7	rat16-3	0.981026	0.898517
8	rat04-4	0.689673	1.24868		8	rat08-4	0.312151	1.1468		8	rat11-8	1.04889	1.25937		8	rat16-4	1.16764	0.88932
9	rat05-1	1.18005	1.20605		9	rat09-1	0.909348	0.961542		9	rat12-1	0.932369	1.08645		9	rat17-1	1.34078	0.688346
10	rat05-2	1.12891	1.17319		10	rat09-2	0.739642	0.818751		10	rat12-2	1.36252	1.1628		10	rat17-2	0.50281	0.152969
11	rat05-3	0.92476	1.33397		11	rat09-3	1.05599	1.2998		11	rat12-3	1.28185	1.1288		11	rat17-3	0.76634	1.09505
12	rat05-4	1.15633	0.995562		12	rat09-4	1.36952	1.06617		12	rat12-4	0.926619	0.786399		12	rat17-4	1.05698	0.83829
13	rat06-1	1.2156	0.65611		13	rat10-1	0.74346	1.3615		13	rat12-5	1.33437	0.884465		13	rat18-1	1.05043	0.987873
14	rat06-2	0.90358	1.06371		14	rat10-2	0.918967	1.07657		14	rat12-6	0.969283	0.89542		14	rat18-2	0.776715	0.913952
15	rat06-3	0.949546	1.30609		15	rat10-3	1.05166	1.30002		15	rat12-7	0.857969	1.01932		15	rat18-3	0.986809	0.829917
16	rat06-4	0.830678	1.1881		16	rat10-4	0.890218	1.55574		16	rat12-8	0.67902	0.777747		16	rat18-4	0.907246	0.829834
										17	rat13-1	0.940631	1.05039		17	rat19-1	0.969145	1.36949
										18	rat13-2	1.24143	1.28056		18	rat19-2	0.755788	1.01781
										19	rat13-3	0.980239	0.774608		19	rat19-3	1.21822	1.3434
										20	rat13-4	0.884502	1.11788		20	rat19-4	0.911897	1.07422
										21	rat13-5	0.735367	0.854981		21	rat20-1	1.00124	1.0543
										22	rat13-6	1.04386	0.996771		22	rat20-2	1.15369	1.22115
										23	rat13-7	1.13923	1.05452		23	rat20-3	1.19692	0.747962
										24	rat14-1	1.06895	1.2247
										25	rat14-2	0.845952	1.20731
										26	rat14-3	0.889682	1.23988
										27	rat14-4	1.03137	0.99201
										28	rat14-5	1.16506	1.08979
										29	rat14-6	1.12963	0.952888

## Sheet: Figure 3f
Figure 3f
Iba1-L1
n = 16 from 4 rats for weeks 1 and 2 data, n = 29 from 4 rats for week 4 data, n = 23 from 6 rats for week 8 data.
Week1	L1				Week2	L1				Week4	L1				Week8	L1
#		Control	Implanted		#		Control	Implanted		#		Control	Implanted		#		Control	Implanted
1	rat03-1	1.10626	1.7861		1	rat07-1	0.889061	1.79835		1	rat11-1	1.35874	1.13646		1	rat15-1	1.64912	2.15385
2	rat03-2	0.469164	1.52548		2	rat07-2	0.950775	1.82827		2	rat11-2	1.01858	2.25261		2	rat15-2	2.67693	2.19161
3	rat03-3	0.708594	2.07657		3	rat07-3	0.932782	0.762696		3	rat11-3	1.21035	1.92018		3	rat15-3	2.04166	1.96719
4	rat03-4	0.936791	1.67987		4	rat07-4	1.48056	1.14634		4	rat11-4	1.00768	0.723327		4	rat15-4	2.25189	1.67416
5	rat04-1	0.919484	2.35287		5	rat08-1	1.11411	0.833687		5	rat11-5	0.991569	0.921486		5	rat16-1	0.960646	1.26949
6	rat04-2	0.879751	2.03422		6	rat08-2	2.10262	1.6037		6	rat11-6	0.673844	1.10219		6	rat16-2	0.895816	0.673609
7	rat04-3	1.19785	2.63978		7	rat08-3	1.09482	1.44128		7	rat11-7	1.20123	0.758758		7	rat16-3	0.96167	1.09163
8	rat04-4	1.06021	2.2024		8	rat08-4	1.20195	1.33857		8	rat11-8	1.13051	1.22491		8	rat16-4	0.965886	0.749342
9	rat05-1	1.14586	1.36414		9	rat09-1	1.53919	1.35814		9	rat12-1	1.21818	1.72841		9	rat17-1	0.998592	0.635122
10	rat05-2	1.14451	1.52641		10	rat09-2	0.529993	0.798874		10	rat12-2	1.12944	0.762259		10	rat17-2	1.16992	0.806357
11	rat05-3	0.818282	2.17501		11	rat09-3	1.04367	1.39335		11	rat12-3	0.312494	0.86812		11	rat17-3	0.873336	1.02447
12	rat05-4	0.980923	0.901249		12	rat09-4	0.534602	1.03421		12	rat12-4	0.888139	0.543057		12	rat17-4	0.871715	0.805121
13	rat06-1	1.17199	4.11799		13	rat10-1	0.686243	0.58626		13	rat12-5	1.65563	0.667015		13	rat18-1	0.612677	1.01784
14	rat06-2	0.835998	1.97768		14	rat10-2	0.438842	0.45811		14	rat12-6	0.586572	0.856129		14	rat18-2	1.27027	1.40234
15	rat06-3	1.27473	1.95261		15	rat10-3	0.820181	0.83935		15	rat12-7	0.430425	0.968307		15	rat18-3	1.20844	1.07577
16	rat06-4	1.3496	3.55776		16	rat10-4	0.640599	0.896558		16	rat12-8	0.388911	0.347859		16	rat18-4	0.556238	0.587761
										17	rat13-1	1.31552	0.472979		17	rat19-1	0.349406	0.264075
										18	rat13-2	0.32287	0.733585		18	rat19-2	0.37879	0.269294
		p= 2.2124 * 10^-5								19	rat13-3	1.17075	0.752355		19	rat19-3	0.391035	0.628128
										20	rat13-4	0.690957	1.2592		20	rat19-4	0.323774	0.929888
										21	rat13-5	0.364117	0.753571		21	rat20-1	0.704548	0.378801
										22	rat13-6	0.375818	0.464615		22	rat20-2	0.544269	0.27957
										23	rat13-7	1.00043	0.398974		23	rat20-3	0.34337	0.260004
										24	rat14-1	2.00246	2.04773
										25	rat14-2	2.14224	1.4333
										26	rat14-3	0.569779	0.443379
										27	rat14-4	1.06886	0.451095
										28	rat14-5	0.773973	1.32268
										29	rat14-6	1.99994	0.70823

## Sheet: Figure 3g
Figure 3g
Iba1-UL
n = 16 from 4 rats for weeks 1 and 2 data, n = 29 from 4 rats for week 4 data, n = 23 from 6 rats for week 8 data.
Week 1	UL				Week 2	UL				Week 4	UL				Week 8	UL
#		Control	Implanted		#		Control	Implanted		#		Control	Implanted		#		Control	Implanted
1	rat03-1	0.745223	1.39706		1	rat07-1	1.56345	1.39692		1	rat11-1	2.02798	1.5845		1	rat15-1	1.73618	2.00123
2	rat03-2	0.766374	1.24382		2	rat07-2	1.05633	1.25327		2	rat11-2	1.1376	2.25471		2	rat15-2	1.80939	1.61063
3	rat03-3	0.758315	1.65302		3	rat07-3	0.690748	0.772427		3	rat11-3	1.68853	1.57195		3	rat15-3	1.21664	1.26121
4	rat03-4	1.107	0.994677		4	rat07-4	0.825017	1.31835		4	rat11-4	1.73754	1.31555		4	rat15-4	2.0213	1.72593
5	rat04-1	0.767609	1.29985		5	rat08-1	0.786708	0.784212		5	rat11-5	1.57988	1.29806		5	rat16-1	0.964072	1.05105
6	rat04-2	0.532328	1.18038		6	rat08-2	1.44135	1.2434		6	rat11-6	1.50031	1.88974		6	rat16-2	1.14442	0.663692
7	rat04-3	0.631461	2.0854		7	rat08-3	1.29854	1.31281		7	rat11-7	1.30932	1.19622		7	rat16-3	1.16685	1.02702
8	rat04-4	0.783511	2.37326		8	rat08-4	0.86378	1.02739		8	rat11-8	1.30466	1.3817		8	rat16-4	1.13516	0.929611
9	rat05-1	0.74676	1.65161		9	rat09-1	1.38789	1.02568		9	rat12-1	1.23309	1.38185		9	rat17-1	1.03061	0.686491
10	rat05-2	2.19058	1.75244		10	rat09-2	0.819586	1.20657		10	rat12-2	0.95283	1.17775		10	rat17-2	0.966668	0.843517
11	rat05-3	1.06606	1.98624		11	rat09-3	1.00971	1.16186		11	rat12-3	0.960819	1.40603		11	rat17-3	1.2558	1.26114
12	rat05-4	1.06407	0.35101		12	rat09-4	0.783056	0.858719		12	rat12-4	0.895468	1.05728		12	rat17-4	0.972857	0.692376
13	rat06-1	1.4287	2.43161		13	rat10-1	0.896153	0.781314		13	rat12-5	1.16031	1.29145		13	rat18-1	0.729481	0.576341
14	rat06-2	1.23914	1.52836		14	rat10-2	0.663594	0.74299		14	rat12-6	1.1637	1.34022		14	rat18-2	0.578489	0.42151
15	rat06-3	1.20239	1.5843		15	rat10-3	1.02873	1.10705		15	rat12-7	0.914202	1.41299		15	rat18-3	0.592828	0.840953
16	rat06-4	0.970486	1.9447		16	rat10-4	0.885358	1.04686		16	rat12-8	1.02768	1.13795		16	rat18-4	0.877963	0.71899
										17	rat13-1	0.701123	0.680859		17	rat19-1	0.802119	0.954918
										18	rat13-2	0.530761	0.547234		18	rat19-2	0.518063	0.421032
		p = 0.0052								19	rat13-3	0.622727	0.677678		19	rat19-3	0.648496	0.642915
										20	rat13-4	0.626946	0.697387		20	rat19-4	0.866167	0.745194
										21	rat13-5	0.445106	0.195374		21	rat20-1	0.514735	0.43137
										22	rat13-6	0.637451	1.10691		22	rat20-2	0.932658	1.34715
										23	rat13-7	0.930275	0.369602		23	rat20-3	0.519068	0.779374
										24	rat14-1	1.11123	1.89293
										25	rat14-2	0.826656	1.05367
										26	rat14-3	0.162408	0.495794
										27	rat14-4	0.383066	0.38724
										28	rat14-5	0.805172	0.772061
										29	rat14-6	0.623154	0.686235

## Sheet: Figure 3h
Figure 3h
Iba1-LL
n = 16 from 4 rats for weeks 1 and 2 data, n = 29 from 4 rats for week 4 data, n = 23 from 6 rats for week 8 data.
Week1	LL				Week2	LL				Week4	LL				Week8	LL
		L	R				L	R				L	R				L	R
1	rat03-1	0.403096	1.03609		1	rat07-1	1.26866	1.24647		1	rat11-1	1.60359	1.04356		1	rat15-1	1.4854	1.84899
2	rat03-2	0.550501	0.894386		2	rat07-2	0.798297	1.02606		2	rat11-2	1.20557	1.49786		2	rat15-2	1.59078	1.29925
3	rat03-3	0.970093	1.20355		3	rat07-3	0.67669	0.819442		3	rat11-3	1.75294	1.32602		3	rat15-3	0.984525	1.11177
4	rat03-4	1.04118	0.774088		4	rat07-4	0.885824	1.38957		4	rat11-4	1.32643	1.15293		4	rat15-4	1.44189	0.915458
5	rat04-1	1.06289	0.860907		5	rat08-1	0.766647	0.7973		5	rat11-5	1.34505	0.753267		5	rat16-1	0.999073	1.02332
6	rat04-2	0.795298	0.662339		6	rat08-2	1.46407	1.29654		6	rat11-6	1.32196	1.77323		6	rat16-2	0.887348	0.969939
7	rat04-3	0.588221	0.495796		7	rat08-3	0.948124	0.950302		7	rat11-7	0.789692	0.780858		7	rat16-3	0.980829	1.14405
8	rat04-4	0.702461	1.40091		8	rat08-4	0.744578	0.878896		8	rat11-8	0.898235	0.870605		8	rat16-4	0.891069	0.832916
9	rat05-1	0.793196	1.07448		9	rat09-1	1.63809	1.17346		9	rat12-1	1.04726	1.55998		9	rat17-1	1.2023	1.01364
10	rat05-2	1.30728	1.68479		10	rat09-2	0.907025	1.05996		10	rat12-2	1.05464	1.9384		10	rat17-2	0.896873	0.91473
11	rat05-3	1.17019	1.10865		11	rat09-3	1.44894	1.1432		11	rat12-3	0.837548	1.53876		11	rat17-3	1.17461	0.970949
12	rat05-4	0.75076	1.1048		12	rat09-4	0.81189	0.830128		12	rat12-4	0.831129	1.36296		12	rat17-4	0.906541	0.92467
13	rat06-1	1.65148	2.26947		13	rat10-1	1.03226	0.643573		13	rat12-5	0.974129	1.33369		13	rat18-1	1.18111	0.434102
14	rat06-2	1.53014	1.47246		14	rat10-2	0.724759	0.640411		14	rat12-6	1.66308	1.58751		14	rat18-2	0.844153	0.747044
15	rat06-3	1.3738	1.21017		15	rat10-3	0.970058	0.970315		15	rat12-7	1.11748	1.62535		15	rat18-3	1.12937	1.04832
16	rat06-4	1.30941	1.47026		16	rat10-4	0.914091	1.03535		16	rat12-8	1.79738	1.63511		16	rat18-4	0.898262	0.950818
										17	rat13-1	0.66844	1.02615		17	rat19-1	0.728077	0.915792
										18	rat13-2	0.610781	0.708898		18	rat19-2	0.506039	0.23486
										19	rat13-3	0.630925	0.894571		19	rat19-3	0.493859	0.660963
										20	rat13-4	0.811982	0.648215		20	rat19-4	1.12297	1.04559
										21	rat13-5	0.605642	0.55383		21	rat20-1	0.510198	0.353495
										22	rat13-6	0.995606	1.39892		22	rat20-2	1.14927	1.25833
										23	rat13-7	1.24757	0.852956		23	rat20-3	0.99546	0.892141
										24	rat14-1	1.09738	1.33924
										25	rat14-2	1.54088	0.968603
										26	rat14-3	0.137751	0.200189
										27	rat14-4	0.23836	0.144393
										28	rat14-5	0.597293	0.511451
										29	rat14-6	0.251279	0.61718

## Sheet: Figure 4d
Unit (uV)
Frame 1	-15.5408	-9.21699	-18.9445	-127.42	-127.87	35.6829	-11.0442	46.116		Frame 6	-49.2037	-265.51	-45.8179	-212.096	-172.639	-467.341	-304.433	-434.922		Frame 11	47.9759	180.445	30.5873	216.128	208.358	411.478	304.115	247.486
	-35.7042	35.5309	-63.0599	-130.738	-90.9708	-33.6228	-8.76904	-17.0894			-91.7809	-153.171	-164.071	-179.099	-448.197	-213.426	-300.779	-208.252			85.1706	87.4631	134.361	198.309	299.683	205.921	302.232	161.145
	-6.99605	0.965602	-15.9149	-60.9905	-120.23	-75.4812	-95.1679	-30.2757			-111.384	-73.4369	-62.5721	-227.933	-295.52	-120.793	-283.51	-83.5581			81.1392	39.4623	40.7832	165.536	305.621	138.567	255.219	66.7872
	-16.6077	-9.85261	-11.2574	-85.0855	-128.823	-181.561	-138.733	-33.2488			-117.834	-183.46	-144.945	-99.079	-242.303	-312.313	-226.443	-49.0998			101.08	120.852	116.879	123.805	243.174	289.527	225.913	50.8965
	-30.3931	24.2913	5.78462	-107.375	-151.356	-158.978	-19.8533	-16.7201			-134.519	-30.6658	-72.2139	-160.749	-208.737	-226.87	-75.1578	-72.205			88.9589	86.8956	62.4999	145.61	226.056	221.504	60.9229	75.3431
	-8.54187	17.7889	-27.8107	-40.9278	-55.3897	-114.353	-136.645	-33.7577			-121.267	-77.0017	-168.369	-96.7245	-68.5819	-80.614	-127.571	-36.1927			71.7199	108.971	110.115	87.5003	96.2375	139.964	159.002	49.0994
	-15.6492	7.81016	18.6336	-42.5167	-114.796	-113.144	-110.044	-40.8143			-123.272	-108.714	-80.6271	-80.4204	18.8269	-43.5489	-61.581	-53.5914			68.4975	82.2701	84.4343	60.7513	68.8189	122.013	115.124	53.2972
	-15.0021	0.889455	-2.89295	-74.3017	-115.631	-65.1853	-42.189	-42.0225			-110.066	-104.785	-110.573	-49.5059	18.6986	-65.448	-54.0735	-72.4864			82.9384	83.1093	75.1416	76.3827	68.2137	94.1353	74.3914	58.908
Frame 2	-7.86139	18.2421	5.49074	-9.33053	0.112957	246.533	153.128	168.411		Frame 7	-19.7496	-147.63	-27.5233	-98.2978	-73.3959	78.07	28.6787	-161.499		Frame 12	28.3323	139.723	17.4685	117.107	110.452	302.192	213.784	185.499
	-6.08535	40.3793	-4.21782	-18.1824	47.0628	77.5894	152.1	85.3291			-17.9569	-136.355	-71.4546	-86.3941	-182.743	-27.9452	30.2227	-40.4476			57.4521	78.2774	74.3708	97.5674	194.466	134.552	212.306	97.2809
	-4.46443	5.52427	-5.50076	-19.9705	72.7938	-9.24039	108.44	14.7842			-48.9965	-73.3056	-45.1593	-141.716	-4.69854	-142.27	-56.1543	-43.7324			50.74	33.0191	26.1842	119.173	181.449	87.3104	138.624	43.8119
	-2.97284	2.04437	9.88991	-27.2251	1.85519	50.077	61.823	-3.30508			-50.283	-91.5455	-78.025	-79.2742	-100.152	-116.854	-88.2443	-20.8242			46.7041	91.9593	88.9209	64.0536	139.526	154.839	118.861	29.1423
	-8.32367	-17.2938	33.37	-49.4369	-14.747	1.21479	28.2915	68.3011			-77.3355	-0.813791	-31.154	-108.629	-89.1678	-134.673	-43.4153	-31.9532			67.5184	97.0445	54.4014	89.2624	120.111	121.849	32.3416	26.4617
	16.7451	34.9883	14.2957	5.19449	17.7018	-31.2071	-21.4692	2.34845			-82.8109	-45.244	-108.224	-58.8122	-38.8679	-135.428	-120.897	-15.7049			58.562	78.8324	72.3402	59.256	55.8173	75.5322	87.2487	23.153
	-22.0311	8.74568	16.4552	-0.21015	-71.4443	-41.2793	-35.6581	-3.41741			-87.1705	-67.5971	-66.6656	-70.6518	-72.231	-122.744	-115.097	-11.4136			66.0575	69.9645	67.5098	56.328	20.6068	65.2367	64.2149	24.8636
	-7.76868	16.3918	27.98	-41.8014	-71.5544	6.49477	13.3515	-0.400246			-58.276	-83.2199	-97.3461	-41.608	-72.0005	-42.5161	-31.671	-19.8801			73.3581	44.9279	42.5997	37.4088	19.3049	58.7331	40.7292	26.8297
Frame 3	-5.06273	39.0703	9.50574	106.092	101.028	28.9418	11.1103	123.122		Frame 8	54.1707	33.5269	16.8081	178.028	185.58	479.587	318.115	149.937		Frame 13	19.6203	105.592	2.53774	25.4855	20.2188	176.107	122.273	135.113
	-29.4788	47.5144	14.2428	86.3236	150.358	6.716	10.7819	41.7369			88.8112	-66.7157	127.849	166.76	201.48	171.352	315.009	154.898			29.2223	59.8989	24.2666	19.4654	86.6837	81.8305	121.625	56.5311
	-28.394	20.3117	10.5248	3.91238	111.75	0.609749	109.534	-7.13762			31.0054	-40.0067	-4.82616	45.8592	340.972	-22.259	245.93	34.2476			23.572	20.2725	23.8294	51.5615	53.6485	61.5332	18.5211	30.0954
	-24.5982	21.0463	22.8066	0.829945	103.78	135.262	108.542	-27.6222			20.4932	36.5986	10.0699	80.1635	189.598	227.769	179.336	39.3727			25.813	57.3354	60.7155	23.4728	40.5551	14.5255	18.0268	16.9336
	18.3797	-4.21251	64.8784	-1.17059	129.418	120.164	29.5257	36.0763			29.4214	68.5545	24.9244	91.7193	189.973	132.204	16.1265	46.1908			28.1486	60.625	36.4298	42.5383	19.8614	29.2491	18.232	-1.70938
	21.0285	52.8691	58.0791	16.6023	31.9982	18.1021	44.4974	-12.6477			2.18402	30.1895	35.8575	48.7994	54.2683	2.68583	61.5014	34.7368			41.1885	48.0075	46.6774	40.5021	27.3761	38.54	35.4058	4.5195
	-9.9031	5.57986	36.0224	18.0867	-75.6001	-3.6993	-3.38128	-14.1824			-17.7476	-16.1266	-7.90103	5.29964	1.86528	-3.70163	1.62673	72.4144			54.1757	62.7207	56.9146	27.8706	0.434435	35.5505	36.4825	1.90326
	24.7552	31.4887	42.3276	-50.5466	-76.4008	32.5266	27.161	-12.5859			-6.08929	-19.4595	-26.7278	53.537	1.99004	43.5266	35.6533	73.599			51.9591	31.0927	23.0804	14.1575	-0.210122	32.6967	21.4835	4.34136
Frame 4	-85.896	-107.399	-50.7486	-218.441	-228.254	-1163.24	-755.146	-378.065		Frame 9	70.5244	141.786	46.4493	316.457	310.997	602.591	425.216	297.362		Frame 14	8.60743	62.6294	-15.4123	-36.193	-41.491	104.257	65.6334	97.9836
	-169.425	-20.9335	-241.419	-204.887	-314.986	-411.077	-754.303	-309.041			122.927	0.834238	211.624	292.077	394.228	269.75	424.757	234.98			11.6462	52.5502	-14.4014	-38.2334	8.96348	39.2261	64.7972	29.2446
	-100.372	-20.1977	-37.9996	-145.177	-533.148	-19.8657	-332.434	-97.81			79.6194	13.2215	30.5829	182.029	477.813	91.7557	385.129	76.4552			21.3253	17.7633	7.53053	-45.236	-20.7678	17.3795	-45.4444	16.4071
	-86.4928	-108.676	-102.468	-120.343	-200.231	-180.403	-170.845	-103.251			77.3145	115.738	80.7746	155.952	339.508	407.88	319.623	62.7664			41.8592	45.705	27.7276	-11.276	-29.3891	-63.6736	-43.08	2.00965
	-78.4887	-56.5963	-29.9188	-190.33	-191.2	-66.5958	-54.2853	-110.332			84.4268	119.545	66.7991	202.332	333.595	292.603	73.5131	91.3254			8.61857	66.7715	-0.0605273	-0.0529803	-47.2323	-36.1987	4.77965	-10.2135
	-56.6443	-35.3158	-104.479	-113.672	-87.7393	43.694	-10.6966	-92.7435			54.9236	92.2288	143.049	114.097	111.141	134.663	192.492	55.6955			30.6176	42.7206	16.1365	16.7259	0.692535	-10.0786	-13.4978	-0.602609
	-46.5799	-36.4532	-42.4214	-61.2431	23.6476	48.4491	15.2336	-144.458			35.3464	41.2808	50.6191	54.0636	63.5125	112.8	112.607	94.8317			32.4015	20.2986	40.9913	13.4702	-25.2574	-8.03927	-4.42594	-15.7669
	-56.3324	-42.6669	-48.7803	-83.1678	22.3241	-25.9866	-39.9016	-158.709			43.4994	29.9264	49.652	96.2346	63.777	110.826	79.007	102.696			12.9643	35.9023	-5.64776	-4.45475	-24.8883	3.40842	-4.931	-13.8563
Frame 5	-142.371	-351.997	-97.3144	-514.807	-498.34	-1458.68	-954.774	-771.461		Frame 10	77.4082	185.019	54.7069	331.116	322.213	545.499	405.77	317.572		Frame 15	1.75486	37.1082	-21.9213	-82.0656	-83.7676	54.1537	21.2683	34.7854
	-228.347	-140.959	-363.343	-462.179	-813.315	-569.197	-951.277	-515.34			136.781	51.6499	224.182	310.751	422.04	283.315	405.013	234.676			7.99246	51.9648	-35.2489	-72.6903	-45.2155	18.1662	20.5886	-9.55911
	-197.941	-79.6274	-92.6854	-384.544	-961.558	-102.8	-774.769	-162.316			118.284	34.416	46.2235	214.424	450.33	180.288	374.937	102.316			3.00859	7.98413	-7.85128	-84.3523	-78.945	-10.2946	-111.021	5.06752
	-190.798	-280.519	-245.486	-208.063	-571.557	-774.924	-574.03	-127.984			123.034	130.809	129.735	188.83	360.556	419.352	328.777	84.1075			12.777	27.1661	7.00665	-28.8301	-79.8462	-145.522	-106.867	-2.1844
	-207.42	-89.6587	-127.481	-303.03	-552.135	-471.418	-151.55	-224.88			101.618	126.231	76.1167	215.772	348.183	324.184	87.8667	91.28			-3.54259	41.9656	-17.9429	-37.3766	-99.7063	-99.8706	-14.6102	-26.9652
	-162.651	-123.203	-267.59	-207.594	-188.522	-84.2734	-229.733	-108.32			80.8282	132.751	168.052	121.743	129.028	202.444	235.026	84.8863			10.0924	45.7678	-33.8973	-3.14036	-24.3492	-39.2414	-58.4691	-2.98047
	-144.651	-117.865	-130.782	-145.954	108.566	-22.5926	-73.6794	-191.243			66.389	86.9328	80.8551	84.8873	119.099	181.771	173.928	104.847			12.8975	23.9007	24.5992	15.241	-30.2697	-30.6498	-26.2567	-12.247
	-143.373	-123.784	-172.985	-78.4674	106.842	-162.151	-136.346	-216.352			85.7529	72.668	87.8096	127.945	121.01	125.15	102.496	111.208			6.35807	39.8798	-27.8824	-11.1961	-30.9765	-21.9388	-18.6881	-18.1686
Channel arrangement of electrodes
	57	49	41	33	25	17	9	1
	58	50	42	34	26	18	10	2
	59	51	43	35	27	19	11	3
	60	52	44	36	28	20	12	4
	61	53	45	37	29	21	13	5
	62	54	46	38	30	22	14	6
	63	55	47	39	31	23	15	7
	64	56	48	40	32	24	16	8

[truncated: 8 more sheets: Figure 4f, Figure 5d, Figure 5f, Figure 5g Anesthesia, Figure 5g Emergence, Figure 5h, Figure 5j, Figure S3]
